# Supplementary material for: Identification and analysis of a glutamatergic local interneuron lineage in the adult Drosophila olfactory system
Source: Neural Syst Circuits. 2011 Jan 26;1:4. doi: 10.1186/2042-1001-1-4 (PMC3257541; doi:10.1186/2042-1001-1-4)
Supplement: Additional file 3 — Supplementary Table S1: Glomerular innervation pattern of both ipsilateral and bilateral LNs. [file 2042-1001-1-4-S3.XLS]

## Sheet: ipsilateral innervations
Ipsilateral innervation pattern of both ipsilateral and bilateral LNs
Clone No.	heat-shock time-points	Clone type
			D	DA1	DA2	DA3	DA4l	DA4m	DC1	DC2	DC3	DC4	DL1	DL2d	DL2v	DL3	DL4	DL5	DM1	DM2	DM3	DM4	DM5	DM6	DP1l	DP1m	V	VA1d	VA1l	VA1m	VA2	VA3	VA4	VA5	VA6	VA7l	VA7m	VC1	VC2	VC3l	VC3m	VL1	VL2a	VL2p	VM1	VM2	VM3	VM4	VM5d
1	24 ALH	Ipsilateral oligoglomerular
2	36 ALH	Bilateral multiglomerular												+	+										+	+
3	36 ALH	Ipsilateral multiglomerular		+																								+	+	+					+							+	+	+
4	36 ALH	Ipsilateral multiglomerular		+																								+	+													+	+
5	36 ALH	Ipsilateral multiglomerular		+												+												+	+	+
6	48 ALH	Ipsilateral multiglomerular	+	+	+		+	+							+	+												+	+	+				+								+	+	+
7	48 ALH	Ipslateral oligoglomerular																																	+		+
8	48 ALH	Ipsilateral oligoglomerular																									+											+
9	48 ALH	Ipsilateral oligoglomerular											+																						+
10	48 ALH	Ipsilateral oligoglomerular																																				+
11	60 ALH	Ipsilateral multiglomerular	+	+									+			+											+								+	+	+
12	72 ALH	Ipsilateral oligoglomerular																	+
13	72 ALH	Ipsilateral oligoglomerular																																		+	+
14	72 ALH	Ipsilateral multiglomerular														+																				+	+
15	72 ALH	Ipsilateral multiglomerular		+			+	+						+	+							+								+	+	+							+	+	+				+	+	+
16	84 ALH	Bilateral oligoglomerular																										+							+														+
17	84 ALH	Ipsilateral oligoglomerular
18	96 ALH	Ipsilateral multiglomerular												+	+										+	+				+		+		+	+								+	+	+			+
19	96 ALH	Bilateral multiglomerular																							+									+								+		+				+
20	96 ALH	Ipsilateral multiglomerular																																								+	+	+	+
21	96 ALH	Ipsilateral oligoglomerular																																								+
22	96 ALH	Ipsilateral oligoglomerular																																								+
23	96 ALH	Ipsilateral oligoglomerular
24	96 ALH	Ipsilateral oligoglomerular
25	96 ALH	Bilateral oligoglomerular
26	96 ALH	Ipsilateral multiglomerular											+	+	+										+	+				+	+	+	+		+	+	+					+	+	+			+	+
27	96 ALH	Ipsilateral oligoglomerular																																								+
28	96 ALH	Ipsilateral multiglomerular												+	+																											+						+
29	96 ALH	Bilateral oligoglomerular
30	96 ALH	Ipsilateral oligoglomerular
31	96 ALH	Bilateral oligoglomerular
32	96 ALH	Bilateral oligoglomerular																																								+
33	96 ALH	Bilateral multiglomerular																																								+	+	+				+
34	120 ALH	Bilateral oligoglomerular																																+								+
35	120 ALH	Bilateral multiglomerular																											+													+		+				+
36	120 ALH	Ipsilateral oligoglomerular
37	120 ALH	Ipsilateral oligoglomerular																	+
38	120 ALH	Ipsilateral oligoglomerular																	+
39	120 ALH	Bilateral oligoglomerular
40	120 ALH	Ipsilateral multiglomerular												+	+										+	+				+				+		+	+					+	+	+	+
41	120 ALH	Bilateral oligoglomerular																																										+
42	120 ALH	Bilateral oligoglomerular																																									+	+
43	120 ALH	Bilateral oligoglomerular																							+
44	120 ALH	Bilateral multiglomerular				+																									+			+	+							+							+
45	120 ALH	Ipsilateral oligoglomerular																																								+		+
46	120 ALH	Ipsilateral oligoglomerular																																								+		+
47	120 ALH	Bilateral oligoglomerular																																										+
48	120 ALH	Bilateral oligoglomerular																																								+		+
49	120 ALH	Bilateral multiglomerular	+		+	+	+	+	+	+	+	+		+	+		+	+	+		+	+	+	+	+	+		+	+	+	+	+	+	+	+	+	+	+	+	+	+	+	+	+	+	+	+	+	+
50	120 ALH	Bilateral oligoglomerular																																								+	+	+
51	120 ALH	Bilateral oligoglomerular																							+																		+	+
		TOTAL:51
		Ipsilateral:31 (multi:19;oligo:12)
		Bilateral:20 (multi:6; oligo:14)
[truncated: 8 more columns]

## Sheet: contralateral innervations
Contra-lateral innervation pattern of bilateral LNs
Clone No.	heat-shock time-points	Clone type
			D	DA1	DA2	DA3	DA4l	DA4m	DC1	DC2	DC3	DC4	DL1	DL2d	DL2v	DL3	DL4	DL5	DM1	DM2	DM3	DM4	DM5	DM6	DP1l	DP1m	V	VA1d	VA1l	VA1m	VA2	VA3	VA4	VA5	VA6	VA7l	VA7m	VC1	VC2	VC3l	VC3m	VL1	VL2a	VL2p	VM1	VM2	VM3	VM4	VM5d
2	36 ALH	Bilateral multiglomerular
16	84 ALH	Bilateral oligoglomerular
19	96 ALH	Bilateral multiglomerular
25	96 ALH	Bilateral oligoglomerular
29	96 ALH	Bilateral oligoglomerular
31	96 ALH	Bilateral oligoglomerular
32	96 ALH	Bilateral oligoglomerular
33	96 ALH	Bilateral multiglomerular																																								+
34	120 ALH	Bilateral oligoglomerular																																								+
35	120 ALH	Bilateral multiglomerular																																								+
39	120 ALH	Bilateral oligoglomerular
41	120 ALH	Bilateral oligoglomerular
42	120 ALH	Bilateral oligoglomerular
43	120 ALH	Bilateral oligoglomerular
44	120 ALH	Bilateral multiglomerular
47	120 ALH	Bilateral oligoglomerular
48	120 ALH	Bilateral oligoglomerular																																								+	+	+
49	120 ALH	Bilateral multiglomerular
50	120 ALH	Bilateral oligoglomerular																																									+	+
51	120 ALH	Bilateral oligoglomerular
[truncated: 8 more columns]
